# Supplementary material for: Honey Geographical Origin Characterization and Authentication Based on Spectrophotometric Assays, Physicochemical Parameters, and LC-MS/MS Polyphenolic Profiling
Source: Foods. 2025 Nov 8;14(22):3828. doi: 10.3390/foods14223828 (PMC12651041; doi:10.3390/foods14223828)
Supplement: Supplementary file 1 [file foods-14-03828-s001.zip]

Archive with 1 entries (1 files):
- foods-3944087-supplementary.pdf
